# Supplementary material for: KBeagle: An Adaptive Strategy and Tool for Improving Imputation Accuracy and Computation Time
Source: Int J Mol Sci. 2025 Jun 18;26(12):5797. doi: 10.3390/ijms26125797 (PMC12192696; doi:10.3390/ijms26125797)
Supplement: Supplementary file 1 [file ijms-26-05797-s001.zip]

Archive with 1 entries (1 files):
- ijms-3657592-supplementary.pdf
